# Supplementary material for: Green finance, green development and decarbonization of the energy consumption structure
Source: PLoS One. 2024 Apr 5;19(4):e0300579. doi: 10.1371/journal.pone.0300579 (PMC10997095; doi:10.1371/journal.pone.0300579)
Supplement: S1 Data — (XLSX) [file pone.0300579.s001.xlsx]

## Sheet: Sheet1
id	year	prov	DECS	GF	lnGTI	lnGID	lnGDPPC	lnEnergy	lnTec	Urban	FP	lnFDI	IDU	SandT	policy
2	2003	Beijing	1.1511	0.222	6.71296	4.61512	10.3754	8.44424	5.58109	0.8286	0.347073	5.18014	35.8128	0	0
2	2004	Beijing	1.31289	0.24	6.78446	4.67283	10.5202	8.54473	6.05209	0.8324	0.347073	5.54227	37.5964	0	0
2	2005	Beijing	1.41627	0.258	6.96508	4.69135	10.7242	8.61649	6.19357	0.8362	0.334205	5.66587	29.4281	0	0
2	2006	Beijing	1.49745	0.287	7.15851	4.21951	10.8291	8.68341	6.54726	0.8433	0.291685	5.89406	27.8444	0	0
2	2007	Beijing	1.58542	0.316	7.39511	4.65396	10.9717	8.74593	6.78283	0.845	0.312179	5.95381	26.829	1	0
2	2008	Beijing	1.79178	0.343	7.5984	5.15906	11.0513	8.7526	6.93461	0.849	0.181193	6.04596	25.6783	1	0
2	2009	Beijing	1.81592	0.37	7.932	5.20401	11.1627	8.79032	7.11984	0.85	0.230456	6.03578	23.4966	1	0
2	2010	Beijing	1.90103	0.406	8.23536	4.97673	11.2099	8.84708	7.36489	0.8596	0.291359	6.06567	24.0079	1	0
2	2011	Beijing	2.02527	0.441	8.52774	4.98361	11.3103	8.85301	7.54448	0.862	0.318247	6.12162	23.0894	1	0
2	2012	Beijing	2.04974	0.479	8.64892	4.75359	11.3791	8.87873	7.80731	0.8629	0.272655	6.22975	22.7036	1	0
2	2013	Beijing	2.10094	0.516	9.08738	4.94164	11.4579	8.81344	7.95568	0.8639	0.280562	6.26894	22.3188	1	0
2	2014	Beijing	2.12933	0.551	9.28331	5.41165	11.5129	8.82923	8.05108	0.865	0.22785	6.31962	21.3062	1	1
2	2015	Beijing	2.15787	0.627	9.40706	5.50126	11.5759	8.83244	8.14726	0.8671	0.310246	6.69637	19.7381	1	1
2	2016	Beijing	2.19505	0.692	9.55613	5.00395	11.6801	8.84822	8.27918	0.8676	0.335223	6.76319	19.2622	1	1
2	2017	Beijing	2.23237	0.759	9.5586	5.12396	11.7675	8.87249	8.40892	0.8693	0.31468	7.40407	19.014	1	1
2	2018	Beijing	2.27136	0.748	9.70802	4.70048	11.8509	8.89151	8.50872	0.8709	0.345506	7.04362	18.6268	1	1
2	2019	Beijing	2.27787	0.793	9.34443	4.7362	12.009	8.90381	8.64739	0.8735	0.33234	6.88804	16.1573	1	1
2	2020	Beijing	2.35002	0.839	9.58713	4.85981	12.013	8.81935	8.75087	0.876	0.359976	6.87993	15.8337	1	1
3	2003	Tianjing	1.4278	0.127	4.81218	3.4012	10.1861	8.07557	3.73767	0.7472	0.76783	4.90648	50.8768	0	0
3	2004	Tianjing	1.30805	0.134	5.19296	4.04305	10.3593	8.21519	3.80733	0.74915	0.76783	5.32107	53.2136	0	0
3	2005	Tianjing	1.38339	0.141	5.37064	3.8712	10.4852	8.31497	3.92612	0.7511	0.766232	5.60838	55.4727	0	0
3	2006	Tianjing	1.2961	0.148	5.49306	3.93183	10.6253	8.41187	4.07516	0.7573	0.606202	5.79702	57.082	0	0
3	2007	Tianjing	1.2869	0.155	6.1506	3.89182	10.7391	8.50569	4.28138	0.7631	0.59164	5.99481	57.2733	0	0
3	2008	Tianjing	1.26115	0.169	6.39693	4.44265	10.9237	8.58739	4.46141	0.7723	0.533782	6.2448	60.1329	0	0
3	2009	Tianjing	1.19567	0.182	6.56667	3.93183	11.0441	8.67831	4.65833	0.7801	0.669786	6.4235	53.0167	0	0
3	2010	Tianjing	1.4609	0.2	6.80683	3.91202	11.1981	8.82733	4.78198	0.7955	0.681868	6.59908	52.4717	0	0
3	2011	Tianjing	1.48114	0.217	7.11151	4.23411	11.3529	8.9357	5.13215	0.805	0.636664	6.73728	52.4292	0	0
3	2012	Tianjing	1.45474	0.233	7.32909	4.45435	11.4422	9.01287	5.44816	0.8155	0.374327	6.85426	51.682	0	0
3	2013	Tianjing	1.50929	0.249	7.72135	4.17439	11.514	8.97234	5.62098	0.8229	0.356849	6.94914	50.6374	1	0
3	2014	Tianjing	1.55661	0.265	7.82684	4.59512	11.5639	9.00516	5.96245	0.8255	0.296555	7.05527	49.1631	1	1
3	2015	Tianjing	1.65916	0.28	8.12563	4.5326	11.5895	9.01918	6.22147	0.8288	0.275873	7.18261	46.5844	1	1
3	2016	Tianjing	1.74095	0.289	8.4429	4.44265	11.6532	9.01736	6.31471	0.8327	0.410519	6.50862	42.3326	1	1
3	2017	Tianjing	1.84909	0.291	8.52694	4.29046	11.6864	8.98857	6.31253	0.8357	0.196562	6.57399	40.9376	1	1
3	2018	Tianjing	1.88884	0.331	8.7971	3.89182	11.7012	8.98382	6.53028	0.8395	0.457665	5.77148	40.457	1	1
3	2019	Tianjing	1.90674	0.353	8.41228	3.58352	11.4117	9.01688	6.81262	0.8431	0.847293	5.78815	35.2317	1	1
3	2020	Tianjing	1.9046	0.376	8.63052	3.43399	11.5289	8.99973	6.99353	0.846	0.344372	5.78874	34.1109	1	1
4	2003	Hebei	0.328466	0.056	5.24175	5.84933	9.26039	9.63547	1.91692	0.362387	1.27146	4.52582	51.5202	0	0
4	2004	Hebei	0.336399	0.061	5.22036	5.98394	9.46638	9.76122	1.98376	0.369644	1.27146	4.90032	52.8605	0	0
4	2005	Hebei	0.33562	0.065	5.42054	6.3315	9.60118	9.89525	2.33988	0.3769	1.10442	5.05438	51.8269	0	0
4	2006	Hebei	0.339443	0.068	5.5835	5.09987	9.73873	9.98939	2.74791	0.3877	1.1309	5.07862	52.4424	0	0
4	2007	Hebei	0.360899	0.071	5.91889	4.72739	9.89732	10.0684	2.79911	0.4025	1.14338	5.21337	52.8232	0	0
4	2008	Hebei	0.327837	0.076	5.98394	6.10925	10.0536	10.0991	2.8088	0.419	1.19019	5.46997	54.2197	0	0
4	2009	Hebei	0.353063	0.081	6.31536	5.11799	10.1097	10.1432	2.84549	0.4374	1.45654	5.50443	51.9848	0	0
4	2010	Hebei	0.438169	0.088	6.68711	5.07517	10.2635	10.2231	2.95959	0.445	1.38267	5.55814	52.5034	0	0
4	2011	Hebei	0.462009	0.095	6.89467	4.77912	10.4332	10.2921	3.26767	0.456	1.25609	5.71154	53.5446	0	0
4	2012	Hebei	0.467222	0.103	7.09506	4.84419	10.5074	10.3173	3.63284	0.466	1.17893	5.90381	52.6945	0	0
4	2013	Hebei	0.502223	0.111	7.49942	5.04986	10.569	10.2977	3.45189	0.4802	1.01913	5.98968	52.1603	0	0
4	2014	Hebei	0.511976	0.12	7.51534	5.27811	10.5962	10.286	3.37485	0.4936	1.15538	5.96977	51.0274	0	1
4	2015	Hebei	0.555995	0.126	7.7878	5.99894	10.603	10.2886	3.67731	0.5167	1.25662	5.95262	48.2682	0	1
4	2016	Hebei	0.586663	0.13	8.04911	5.4848	10.6704	10.3021	4.07754	0.5387	1.25592	6.19127	47.5732	0	1
4	2017	Hebei	0.677707	0.138	8.21257	5.03044	10.723	10.3217	4.48774	0.5574	1.25464	6.35123	46.5841	0	1
4	2018	Hebei	0.788081	0.15	8.6174	4.61512	10.7742	10.3793	5.62033	0.5733	1.38119	6.39848	44.543	0	1
4	2019	Hebei	0.757139	0.161	8.28904	4.51086	10.7439	10.3904	5.9433	0.5877	1.32363	6.52136	38.7336	1	1
4	2020	Hebei	0.803454	0.172	8.78125	4.56435	10.7906	10.3974	6.3189	0.601	1.49593	6.61792	37.5542	1	1
5	2003	Shanxi	0.20736	0.085	4.52179	4.80402	8.91395	9.24821	1.17248	0.4121	1.7967	2.90194	56.5552	0	0
5	2004	Shanxi	0.244078	0.092	4.60517	4.94876	9.12151	9.32821	1.79176	0.4166	1.7967	2.0081	59.4949	0	0
5	2005	Shanxi	0.274663	0.099	4.66344	4.92725	9.43308	9.45327	1.56862	0.4211	1.4084	3.11472	56.3022	0	0
5	2006	Shanxi	0.309028	0.11	4.74493	4.91265	9.55556	9.5538	1.77834	0.4301	1.55846	3.62772	57.8287	0	0
5	2007	Shanxi	0.386139	0.122	5.30827	4.20469	9.73773	9.65509	2.11264	0.4403	1.47958	4.62617	59.9751	0	0
5	2008	Shanxi	0.393501	0.116	5.42495	5.30827	9.92319	9.65985	2.55256	0.4511	1.27051	4.26336	61.4777	0	0
5	2009	Shanxi	0.398747	0.11	5.7589	4.30406	9.97683	9.65347	2.78563	0.4599	1.43584	3.51681	54.2761	0	0
5	2010	Shanxi	0.48482	0.11	6.08222	4.55388	10.1767	9.72961	2.91723	0.4805	1.68524	3.87814	56.886	0	0
5	2011	Shanxi	0.491348	0.109	6.2672	4.69135	10.3532	9.81548	3.11263	0.4968	1.52844	4.89703	59.0454	0	0
5	2012	Shanxi	0.505129	0.117	6.29157	4.54329	10.4231	9.8697	3.42133	0.5132	1.33804	5.06292	55.5738	0	0
5	2013	Shanxi	0.576873	0.126	6.7546	4.7185	10.4626	9.89147	3.96594	0.5288	1.05422	5.15804	53.9006	0	0
5	2014	Shanxi	0.596823	0.124	6.8384	4.81218	10.4651	9.89661	3.88074	0.543	0.887317	5.2003	49.3196	0	0
5	2015	Shanxi	0.645373	0.126	6.88141	4.57471	10.4608	9.8722	3.93574	0.5587	1.03868	5.18597	40.6868	0	0
5	2016	Shanxi	0.646648	0.129	7.07327	5.12396	10.4782	9.87308	3.75091	0.5727	1.31808	5.04295	38.5351	0	0
5	2017	Shanxi	0.748663	0.143	7.20341	4.45435	10.6469	9.90633	4.54489	0.5859	1.48429	4.73741	43.6547	0	0
5	2018	Shanxi	0.845163	0.141	7.51915	4.30406	10.7217	9.91339	5.01569	0.5985	1.20463	5.05167	42.1521	0	0
5	2019	Shanxi	0.864464	0.145	7.17931	3.85015	10.7304	9.94554	4.69611	0.6129	1.12329	4.54067	43.773	0	0
5	2020	Shanxi	0.880781	0.149	7.71601	4.21951	10.8303	9.95152	3.80622	0.625	1.37753	4.75849	43.4822	0	0
6	2003	Inner Mongoria	0.449249	0.053	3.3673	5.18739	9.10216	8.66179	2.38416	0.4565	3.08411	3.41639	45.2906	0	0
6	2004	Inner Mongoria	0.439425	0.053	3.91202	4.68213	9.333	8.93886	2.34277	0.46425	3.08411	3.94923	49.1311	0	0
6	2005	Inner Mongoria	0.516148	0.054	3.7612	5.0814	9.70081	9.17638	2.39699	0.472	2.44757	4.57629	45.5189	0	0
6	2006	Inner Mongoria	0.677494	0.061	4.00733	4.8828	9.90613	9.32552	2.37118	0.4864	2.05287	4.93295	48.5746	0	0
6	2007	Inner Mongoria	0.843599	0.068	4.67283	4.78749	10.1422	9.45542	2.39608	0.5015	2.23193	5.09626	51.7895	0	0
6	2008	Inner Mongoria	0.714319	0.075	4.48864	5.5835	10.3802	9.55395	2.24496	0.5171	1.9893	5.21556	55.0263	0	0
6	2009	Inner Mongoria	0.709768	0.081	4.79579	4.45435	10.6037	9.63845	2.6926	0.534	2.06617	5.31732	52.5038	0	0
6	2010	Inner Mongoria	0.972542	0.087	5.04343	4.39445	10.7653	9.73034	3.30138	0.555	1.84677	5.43437	54.5553	0	0
6	2011	Inner Mongoria	0.752051	0.094	5.32788	4.93447	10.9678	9.83825	3.12104	0.5662	1.84122	5.51298	55.9732	0	0
6	2012	Inner Mongoria	0.873939	0.104	5.31321	4.58497	11.0649	9.89272	4.66438	0.5842	1.47867	5.57463	55.423	0	0
6	2013	Inner Mongoria	0.852682	0.114	5.79606	4.58497	11.1248	9.78025	3.65687	0.5982	1.51058	5.70348	53.9685	0	0
6	2014	Inner Mongoria	0.951255	0.118	5.97381	4.70953	11.1711	9.81515	2.63476	0.6097	1.34439	5.54622	51.3207	0	0
6	2015	Inner Mongoria	0.932512	0.115	6.2634	4.78749	11.1718	9.84835	2.73372	0.6209	1.34413	5.34552	50.4757	0	0
6	2016	Inner Mongoria	0.948672	0.121	6.49526	4.56435	11.1853	9.87596	2.48907	0.634	1.45267	5.2835	47.1844	0	0
6	2017	Inner Mongoria	1.11704	0.121	6.66441	4.06044	11.0629	9.89923	2.97604	0.646	1.65432	5.35964	39.7589	0	0
6	2018	Inner Mongoria	1.08498	0.134	7.2485	3.43399	11.1317	10.0462	2.9877	0.6551	2.07704	5.34244	39.3731	0	0
6	2019	Inner Mongoria	1.08443	0.14	6.9594	3.82864	11.1251	10.1404	3.11263	0.6646	1.87149	4.95711	39.6158	0	0
6	2020	Inner Mongoria	1.13884	0.146	7.40792	3.43399	11.1853	10.209	3.58213	0.675	1.89203	4.8326	39.5628	0	0
7	2003	Liaoning	0.85497	0.088	5.84064	5.55683	9.56506	9.32842	4.12746	0.581425	1.28809	6.13579	48.2944	0	0
7	2004	Liaoning	0.992847	0.096	6.10032	5.45104	9.69874	9.47839	4.32121	0.584213	1.28809	6.10374	47.7092	0	0
7	2005	Liaoning	0.995316	0.103	6.12468	5.26269	9.85131	9.51862	4.46038	0.587	1.37904	5.68386	49.3604	0	0
7	2006	Liaoning	0.988298	0.103	6.37673	4.85203	9.98911	9.61492	4.39012	0.5899	1.12475	6.16792	51.1234	0	0
7	2007	Liaoning	0.911384	0.104	6.57925	4.51086	10.1554	9.71377	4.53185	0.592	1.08374	6.5392	53.0966	0	0
7	2008	Liaoning	0.933363	0.11	6.81124	5.8861	10.3501	9.78702	4.60247	0.6005	0.931076	6.72711	55.8041	0	0
7	2009	Liaoning	0.858895	0.117	6.98101	4.82028	10.4699	9.85807	4.78507	0.6035	0.931642	6.96128	51.9727	0	0
7	2010	Liaoning	1.05774	0.128	7.31854	4.91998	10.6538	9.94973	4.87275	0.621	0.912913	7.24756	54.0536	0	0
7	2011	Liaoning	1.1322	0.139	7.47647	5.35659	10.8349	10.0307	5.07305	0.6405	0.856225	7.35715	54.6737	0	0
7	2012	Liaoning	1.1642	0.151	7.40974	5.20949	10.9446	10.0659	5.44095	0.6565	0.719791	7.43326	53.2491	1	0
7	2013	Liaoning	1.15761	0.163	7.62949	4.99043	11.0348	9.98603	5.15549	0.6645	0.68284	7.49471	52.6983	1	0
7	2014	Liaoning	1.17443	0.166	7.54961	4.67283	11.0852	9.9898	5.38201	0.6705	0.59729	7.42926	50.2492	1	0
7	2015	Liaoning	1.28229	0.167	7.72268	5.25227	11.0876	9.98354	5.58908	0.6805	0.676935	5.7775	45.4915	0	0
7	2016	Liaoning	1.42012	0.16	7.91279	4.84419	10.8355	9.95375	5.77833	0.6887	1.24697	5.29433	38.6865	0	0
7	2017	Liaoning	1.47056	0.166	7.9882	4.65396	10.8879	9.97841	5.9554	0.6949	1.24426	5.8867	39.2999	0	0
7	2018	Liaoning	1.52008	0.188	8.28652	4.44265	10.9683	10.0133	6.16224	0.7026	1.24869	5.78065	39.6009	0	0
7	2019	Liaoning	1.53774	0.197	8.03236	4.11087	10.9542	10.0753	6.32362	0.7121	1.31418	5.43473	38.2635	0	0
7	2020	Liaoning	1.54316	0.207	8.37793	4.07754	10.9831	10.1203	6.45017	0.722	1.38454	5.15802	37.4315	0	0
8	2003	Jilin	0.888109	0.072	4.65396	5.0876	9.14185	8.5513	2.16676	0.52165	2.57649	3.27036	45.3255	0	0
8	2004	Jilin	0.889461	0.073	4.83628	4.23411	9.29945	8.63097	2.37862	0.523425	2.57649	3.62418	46.6265	0	0
8	2005	Jilin	0.887755	0.074	4.66344	4.72739	9.49912	8.57836	2.50389	0.5252	3.06314	3.99171	43.6661	0	0
8	2006	Jilin	0.801051	0.078	5.18739	4.31749	9.66269	8.68407	2.73242	0.5297	2.51263	4.10537	44.8008	0	0
8	2007	Jilin	0.922439	0.081	5.35186	4.44265	9.87215	8.78834	2.86106	0.5316	2.84216	4.20909	46.8419	0	0
8	2008	Jilin	0.853166	0.087	5.55296	4.99721	10.0654	8.8848	2.97604	0.5321	2.5284	4.2336	47.7055	0	0
8	2009	Jilin	0.806053	0.092	5.80513	4.29046	10.1885	8.94869	2.98366	0.5332	2.42381	4.35508	48.6611	0	0
8	2010	Jilin	0.81786	0.095	6.03787	4.07754	10.3609	9.02369	2.93439	0.5335	2.44567	4.46187	51.9904	0	0
8	2011	Jilin	0.750539	0.099	6.11589	4.15888	10.5574	9.11636	3.26805	0.534	2.36155	4.56075	53.0946	0	0
8	2012	Jilin	0.82522	0.107	6.05912	4.35671	10.6786	9.15303	3.22366	0.5454	1.7635	4.64507	53.4102	0	0
8	2013	Jilin	0.985983	0.115	6.32436	5.01063	10.767	9.06474	3.54732	0.5574	1.57269	4.72459	52.831	0	0
8	2014	Jilin	1.04406	0.121	6.34739	4.75359	10.823	9.05485	3.35271	0.5681	1.60582	4.79387	52.7894	0	0
8	2015	Jilin	1.15105	0.127	6.62936	4.23411	10.8413	9.00479	3.27601	0.5764	1.73989	4.88642	49.8162	0	0
8	2016	Jilin	1.17531	0.143	6.7511	4.27667	10.8943	8.98894	4.7572	0.5875	2.04139	5.01758	47.4051	0	0
8	2017	Jilin	1.46471	0.144	6.9344	4.52179	10.9121	8.98907	5.39326	0.5971	2.30407	4.99172	46.8299	0	0
8	2018	Jilin	1.65251	0.142	7.26473	4.36945	10.9261	8.85366	5.83466	0.6085	2.24348	5.04857	42.5274	0	0
8	2019	Jilin	1.60422	0.147	6.98101	4.09434	10.6799	8.87235	6.16148	0.6163	2.40017		35.2595	0	0
8	2020	Jilin	1.77093	0.152	7.34278	4.46591	10.8356	8.88031	6.13589	0.627	3.19334		35.1402	0	0
9	2003	Heilongjiang	1.5888	0.069	5.17615	5.39816	9.36006	8.81188	2.49486	0.526	1.72512	4.66916	57.1659	0	0
9	2004	Heilongjiang	1.62854	0.068	5.20949	5.0876	9.53943	8.91807	2.53131	0.528	1.72512	4.78415	59.5008	0	0
9	2005	Heilongjiang	1.52678	0.066	5.39363	4.5326	9.57735	8.99343	2.65746	0.531	2.75287	4.82573	53.9178	0	0
9	2006	Heilongjiang	1.51537	0.081	5.59471	3.97029	9.69246	9.07463	2.75302	0.535	2.55368	4.93754	54.3765	0	0
9	2007	Heilongjiang	1.47558	0.096	5.97635	4.04305	9.82434	9.14603	3.55592	0.539	2.85795	5.10553	52.3083	0	0
9	2008	Heilongjiang	1.42379	0.093	6.20456	5.60212	9.98631	9.20828	3.71989	0.554	3.01331	5.21744	52.5379	0	0
9	2009	Heilongjiang	1.54814	0.09	6.32794	4.85203	10.0189	9.25595	3.88896	0.555	3.10449	5.14394	47.2892	0	0
9	2010	Heilongjiang	1.68701	0.098	6.51767	4.20469	10.2064	9.32666	3.96859	0.5566	2.55005	5.22988	50.1911	0	0
9	2011	Heilongjiang	1.47629	0.105	6.7511	4.60517	10.3988	9.40249	4.12826	0.565	2.77958	5.40843	50.3142	0	0
9	2012	Heilongjiang	1.30968	0.11	6.848	4.36945	10.4832	9.4539	4.60966	0.5688	2.14997	5.52926	44.0972	0	0
9	2013	Heilongjiang	1.19849	0.115	7.16935	4.06044	10.5373	9.38034	4.62272	0.5804	1.98495	5.66125	41.1475	0	0
9	2014	Heilongjiang	1.25064	0.116	7.14204	4.54329	10.5771	9.3889	4.78982	0.5922	1.94776	5.75793	36.8659	0	0
9	2015	Heilongjiang	1.23047	0.124	7.30787	4.14314	10.5831	9.40311	4.84623	0.6047	2.43571	5.84462	31.8098	0	0
9	2016	Heilongjiang	1.18703	0.129	7.47534	4.14314	10.6074	9.41573	4.83477	0.6109	2.87344	5.9704	28.6017	0	0
9	2017	Heilongjiang	1.24964	0.134	7.47647	4.02535	10.6434	9.43636	4.98846	0.619	3.42279	5.98006	25.5341	0	0
9	2018	Heilongjiang	1.50588	0.138	7.55066	3.82864	10.6753	9.34452	5.11151	0.6346	2.92938	5.97533	24.6366	0	0
9	2019	Heilongjiang	1.48085	0.142	7.07157	3.66356	10.4963	9.35997	5.45052	0.6462	2.96641	3.62369	26.5576	0	0
9	2020	Heilongjiang	1.75974	0.147	7.49665	3.98898	10.6604	9.35193	5.58048	0.656	3.48416	3.62554	25.4299	0	0
10	2003	Shanghai	1.53235	0.126	5.83188	4.66344	10.7519	8.82414	4.96131	0.889925	0.419355	6.18251	50.085	1	0
10	2004	Shanghai	1.6267	0.137	6.045	4.85203	10.9207	8.91	5.14575	0.890412	0.419355	6.29413	50.8467	1	0
10	2005	Shanghai	1.68098	0.149	6.33859	6.07074	10.8488	9.01494	5.44557	0.8909	0.321581	6.32995	48.6436	1	0
10	2006	Shanghai	1.78149	0.165	6.77079	5.07517	10.9629	9.09107	5.73499	0.887	0.143856	6.33958	48.5066	1	0
10	2007	Shanghai	1.78215	0.182	7.08171	5.01063	11.1029	9.17683	5.87181	0.887	0.348658	6.40065	46.5877	1	0
10	2008	Shanghai	1.79743	0.194	7.3696	4.83628	11.1999	9.23086	5.95628	0.886	0.121014	6.55157	45.5238	1	0
10	2009	Shanghai	1.81452	0.206	7.62608	4.81218	11.2771	9.24642	6.07629	0.886	0.216088	6.57904	39.8883	1	0
10	2010	Shanghai	1.79846	0.214	7.95542	4.93447	11.2395	9.32377	6.06713	0.893	0.217991	6.62385	42.0501	1	0
10	2011	Shanghai	1.78478	0.223	8.19726	4.80402	11.3213	9.32994	6.17535	0.893	0.293323	6.70181	41.3004	1	0
10	2012	Shanghai	1.84776	0.234	8.19919	4.80402	11.3548	9.33804	6.25142	0.893	0.136111	6.86543	38.9202	1	0
10	2013	Shanghai	1.90631	0.246	8.40268	4.7185	11.4185	9.33662	6.27604	0.896	0.146889	6.94623	37.162	1	0
10	2014	Shanghai	1.89038	0.267	8.38252	5.32301	11.4863	9.31335	6.38427	0.893	0.118047	7.01742	34.6564	1	1
10	2015	Shanghai	1.93901	0.285	8.53758	4.8828	11.5502	9.34023	6.49795	0.8853	0.207427	7.04726	31.8069	1	1
10	2016	Shanghai	1.98739	0.314	8.78462	4.74493	11.6662	9.36837	6.66056	0.89	0.167437	7.11457	29.8321	1	1
10	2017	Shanghai	2.0397	0.334	8.87193	4.76217	11.7491	9.38084	6.6978	0.891	0.174682	7.04608	30.4595	1	1
10	2018	Shanghai	2.02292	0.354	9.10986	4.52179	11.8129	9.34609	7.11085	0.8913	0.205456	7.04299	29.7815	1	1
10	2019	Shanghai	2.02412	0.377	8.8301	4.45435	11.9658	9.367	7.26007	0.8922	0.138267	7.18085	26.9927	1	1
10	2020	Shanghai	2.02203	0.403	9.2271	4.31749	11.9561	9.31466	7.36722	0.893	0.176675	7.24107	26.5874	1	1
11	2003	Jiangsu	1.36044	0.105	6.15698	7.6014	9.72967	9.3111	4.33755	0.49375	0.610898	7.1762	54.4676	0	0
11	2004	Jiangsu	1.1683	0.109	6.30262	6.07993	9.93813	9.52162	4.49747	0.499375	0.610898	6.91238	56.5865	1	0
11	2005	Jiangsu	1.10189	0.113	6.48158	5.82008	10.1089	9.75077	4.61344	0.505	0.471938	6.98463	56.5674	1	0
11	2006	Jiangsu	1.16069	0.122	6.80017	5.14749	10.2686	9.85435	4.23164	0.519	0.408134	7.23675	56.5987	1	0
11	2007	Jiangsu	1.17066	0.13	7.12125	5.17048	10.432	9.9498	4.36208	0.532	0.366034	7.41738	55.5779	0	0
11	2008	Jiangsu	1.16376	0.147	7.4725	5.46806	10.5871	10.0093	4.54351	0.543	0.368299	7.46429	54.9732	1	0
11	2009	Jiangsu	1.21982	0.165	7.89208	5.42495	10.7087	10.0736	4.68417	0.556	0.458164	7.45577	53.8823	1	0
11	2010	Jiangsu	1.41698	0.195	8.36334	5.57973	10.875	10.1571	5.51882	0.6058	0.445048	7.56485	52.5134	1	0
11	2011	Jiangsu	1.37895	0.225	8.78569	5.39363	11.0396	10.2252	5.80943	0.619	0.393342	7.63788	51.3198	1	0
11	2012	Jiangsu	1.49144	0.242	8.94624	5.37528	11.1324	10.2699	5.99374	0.6301	0.319207	7.72193	50.1717	1	0
11	2013	Jiangsu	1.60823	0.259	9.3889	5.63479	11.23	10.2821	6.26815	0.6439	0.303239	7.63037	49.1771	1	0
11	2014	Jiangsu	1.61965	0.253	9.35962	6.04026	11.3129	10.3044	6.2974	0.657	0.279286	7.45627	47.404	1	1
11	2015	Jiangsu	1.60404	0.28	9.59172	5.8522	11.385	10.3168	6.35075	0.6749	0.301726	7.32114	45.7018	1	1
11	2016	Jiangsu	1.67507	0.281	9.78645	5.69036	11.4813	10.3435	6.45463	0.6893	0.353837	7.39647	44.7348	1	1
11	2017	Jiangsu	1.76353	0.289	9.87919	5.43372	11.582	10.3555	6.65727	0.7018	0.450324	7.43667	45.0157	1	1
11	2018	Jiangsu	1.88133	0.319	10.2513	5.57973	11.6541	10.362	6.89917	0.7119	0.479277	7.43459	44.5471	1	1
11	2019	Jiangsu	1.81086	0.336	10.0311	5.40268	11.7249	10.3898	7.29405	0.7247	0.531251	7.49675	44.4342	1	1
11	2020	Jiangsu	1.88544	0.353	10.4864	5.49306	11.7055	10.3949	7.64389	0.734	0.597912	7.57944	43.0558	1	1
12	2003	Zhejiang	1.63704	0.108	5.74939	6.50728	9.91081	9.16142	3.97105	0.53	0.806127	6.1115	52.5918	0	0
12	2004	Zhejiang	1.47958	0.112	5.96871	5.76205	10.0834	9.28959	4.06303	0.54	0.806127	6.31531	53.7668	0	0
12	2005	Zhejiang	1.60088	0.117	6.24222	5.62402	10.2293	9.3953	3.65584	0.5602	0.570912	6.44991	53.3281	1	0
12	2006	Zhejiang	1.72298	0.126	6.69703	5.26786	10.3696	9.4894	3.68788	0.565	0.571565	6.56331	54.0547	1	0
12	2007	Zhejiang	1.81008	0.135	7.09672	5.50126	10.5297	9.58357	3.81441	0.572	0.596959	6.66979	54.0374	0	0
12	2008	Zhejiang	1.841	0.149	7.48156	5.22036	10.6505	9.62291	4.07618	0.576	0.524654	6.55048	53.8948	0	0
12	2009	Zhejiang	1.89568	0.164	7.82923	5.4161	10.7064	9.6529	4.03353	0.579	0.663957	6.52062	51.7978	1	0
12	2010	Zhejiang	2.00846	0.185	8.31434	5.33272	10.8534	9.73301	4.10016	0.6162	0.759542	6.61309	51.5755	1	0
12	2011	Zhejiang	2.05386	0.206	8.61068	5.56834	10.9895	9.78848	4.27528	0.623	0.678871	6.62471	51.2258	1	0
12	2012	Zhejiang	2.08016	0.231	8.75542	5.42495	11.0568	9.80235	4.39827	0.6291	0.539424	6.71538	49.9529	1	0
12	2013	Zhejiang	2.0844	0.256	9.16188	5.25227	11.139	9.83306	4.4006	0.6394	0.471692	6.77639	49.1014	1	0
12	2014	Zhejiang	2.07706	0.258	9.07704	5.66988	11.1982	9.84299	4.46878	0.6496	0.423849	6.8777	47.7312	1	1
12	2015	Zhejiang	2.0843	0.284	9.37007	5.85507	11.2599	9.88379	4.58599	0.6632	0.525124	6.96258	45.9624	1	1
12	2016	Zhejiang	2.21208	0.294	9.54431	5.63835	11.3494	9.91719	5.29013	0.6772	0.475197	7.06266	44.855	1	1
12	2017	Zhejiang	2.32217	0.301	9.52756	5.42495	11.4302	9.9537	5.78299	0.6891	0.443507	7.09731	42.9454	1	1
12	2018	Zhejiang	2.41024	0.322	9.92633	5.07517	11.4993	9.98391	6.38124	0.7002	0.450519	7.11753	41.8275	1	1
12	2019	Zhejiang	2.43025	0.339	9.50271	5.03695	11.5864	10.0165	6.78898	0.7158	0.505921	6.84095	42.6076	1	1
12	2020	Zhejiang	2.33638	0.356	9.87086	5.35186	11.5191	10.0175	7.2466	0.722	0.453653	6.99377	40.8785	1	1
13	2003	Anhui	0.318667	0.061	4.41884	7.22475	8.77261	8.60467	2.17475	0.345625	1.74641	3.47702	44.8245	0	0
13	2004	Anhui	0.420211	0.06	4.55388	5.5835	8.95777	8.70233	2.20497	0.350313	1.74641	3.81273	45.0855	0	0
13	2005	Anhui	1.48596	0.06	4.70953	5.1299	9.06822	8.78048	2.65746	0.355	1.77902	4.03174	41.3232	0	0
13	2006	Anhui	0.502975	0.066	4.78749	4.67283	9.21583	8.86353	2.91723	0.371	1.82761	4.71067	43.0679	0	0
13	2007	Anhui	0.504491	0.073	5.49306	4.79579	9.3964	8.95407	3.27526	0.387	1.6817	5.42954	44.6638	0	0
13	2008	Anhui	0.573893	0.078	5.56068	4.82028	9.58087	9.02707	3.48093	0.405	1.8412	5.49052	46.6224	0	0
13	2009	Anhui	0.62519	0.082	6.00389	4.84419	9.70552	9.09335	3.57291	0.421	1.87642	5.58092	48.746	0	0
13	2010	Anhui	0.585548	0.094	6.75227	5.12396	9.94693	9.18056	3.8319	0.4301	1.83682	5.82725	52.0791	0	0
13	2011	Anhui	0.652092	0.106	7.35947	5.18178	10.1526	9.2658	4.17485	0.448	1.62525	6.05948	54.3074	0	0
13	2012	Anhui	0.768895	0.119	7.58528	5.06259	10.2678	9.33767	4.45621	0.463	1.49515	6.3013	54.641	1	0
13	2013	Anhui	0.893907	0.133	8.04334	4.57471	10.3735	9.367	4.8739	0.4787	1.29286	6.49513	54.6459	1	0
13	2014	Anhui	0.940136	0.136	8.10712	5.34233	10.4465	9.39358	5.1348	0.4931	1.19984	6.63069	53.1335	1	1
13	2015	Anhui	0.959778	0.144	8.35303	4.79579	10.4912	9.41995	5.24949	0.5097	1.21952	6.7432	49.7456	1	1
13	2016	Anhui	1.03851	0.156	8.59378	4.72739	10.5856	9.44896	5.3816	0.5262	1.12586	6.88845	48.434	1	1
13	2017	Anhui	1.18042	0.159	8.57678	4.70953	10.6783	9.4767	5.51974	0.5429	1.27147	6.97849	47.5175	1	1
13	2018	Anhui	1.34525	0.165	8.93314	4.3438	10.7729	9.49514	5.77241	0.5565	1.23228	7.0256	46.1298	1	1
13	2019	Anhui	1.3974	0.173	8.54927	4.48864	10.9767	9.53748	6.10838	0.5702	1.35875	7.12074	41.3265	1	1
13	2020	Anhui	1.3727	0.181	8.97399	4.3438	11.0576	9.59575	6.49159	0.583	1.33349	7.14121	40.5156	1	1
14	2003	Fujian	1.31138	0.091	4.85203	5.44242	9.6144	8.4781	2.81421	0.48475	0.720471	6.0241	47.6424	0	0
14	2004	Fujian	1.34166	0.096	4.89784	5.0814	9.75371	8.60313	2.64901	0.489375	0.720471	6.08714	48.7405	0	0
14	2005	Fujian	0.959645	0.102	5.11799	4.67283	9.83338	8.72284	2.84491	0.494	0.648001	6.23508	48.7181	0	0
14	2006	Fujian	0.989186	0.1	5.42935	4.44265	9.97446	8.82877	2.42657	0.504	0.640119	6.35049	49.1652	0	0
14	2007	Fujian	1.11539	0.097	5.61677	4.33073	10.1623	8.93421	2.67828	0.514	0.621705	6.42694	49.1875	0	0
14	2008	Fujian	1.12151	0.105	5.9428	4.60517	10.313	9.01846	2.8887	0.53	0.646925	6.5458	50.0389	0	0
14	2009	Fujian	1.03185	0.113	6.40192	4.07754	10.4294	9.09565	3.14674	0.551	0.835832	5.97099	49.0768	0	0
14	2010	Fujian	1.18953	0.128	6.96697	4.68213	10.5973	9.19101	3.57403	0.571	0.861801	5.97339	51.0468	0	0
14	2011	Fujian	1.29912	0.143	7.33563	5.02388	10.7659	9.27356	3.54299	0.581	0.857554	5.99274	51.6464	0	0
14	2012	Fujian	1.29171	0.154	7.35756	4.77912	10.8736	9.32237	3.91382	0.5932	0.836324	5.99164	51.7108	0	0
14	2013	Fujian	1.52361	0.166	7.7562	4.86754	10.9707	9.32278	3.79975	0.608	0.774519	6.025	52.0013	0	0
14	2014	Fujian	1.66558	0.176	7.72489	5.61677	11.0584	9.40179	3.66842	0.6199	0.682327	6.08007	52.0265	0	0
14	2015	Fujian	1.62497	0.194	8.18646	5.17048	11.1268	9.40755	3.95393	0.6322	0.772918	6.17077	50.2883	0	0
14	2016	Fujian	1.66491	0.21	8.6105	4.60517	11.2213	9.42206	3.7663	0.6439	0.76922	6.29953	48.9177	0	0
14	2017	Fujian	1.75031	0.214	8.5366	4.84419	11.3227	9.46421	4.3236	0.6578	0.857376	6.36145	47.7107	1	0
14	2018	Fujian	1.79546	0.214	9.07188	4.23411	11.4208	9.48273	4.43699	0.6698	0.750463	5.68694	48.1297	1	0
14	2019	Fujian	1.82212	0.224	8.52675	3.91202	11.5819	9.52646	4.93871	0.6787	0.818744	5.76201	48.5476	1	0
14	2020	Fujian	1.92222	0.234	9.01177	3.93183	11.5695	9.54037	5.09706	0.688	0.835121	5.85166	46.3029	1	0
15	2003	Jiangxi	0.753455	0.055	4.06044	5.3845	8.80657	8.13915	2.11986	0.358337	2.34045	4.89354	43.3633	0	0
15	2004	Jiangxi	0.666827	0.06	3.80666	5.67332	9.01055	8.24643	2.23751	0.364169	2.34045	5.13486	45.6455	0	0
15	2005	Jiangxi	0.707047	0.065	4.15888	5.01063	9.15271	8.36311	2.40875	0.37	2.28599	5.29071	47.266	0	0
15	2006	Jiangxi	0.639912	0.068	4.59512	4.11087	9.28712	8.44679	2.23109	0.3868	2.24645	5.41061	49.689	0	0
15	2007	Jiangxi	0.555454	0.072	4.77069	4.20469	9.44407	8.52765	2.29757	0.398	2.33753	5.46395	51.6507	0	0
15	2008	Jiangxi	0.547789	0.077	5.03695	4.56435	9.6011	8.59099	2.04898	0.4136	2.30814	5.52267	52.6961	0	0
15	2009	Jiangxi	0.517988	0.082	5.39363	4.40672	9.76048	8.66777	2.28136	0.4318	2.55065	5.61633	51.2	0	0
15	2010	Jiangxi	0.768027	0.09	5.75574	4.09434	9.96425	8.75698	3.13767	0.4406	2.44643	5.84445	54.2031	0	0
15	2011	Jiangxi	0.741356	0.097	6.08678	4.98361	10.1716	8.84335	3.53193	0.457	2.21683	5.96957	54.6069	0	0
15	2012	Jiangxi	0.776912	0.104	6.22851	4.44265	10.2681	8.8864	3.68336	0.4739	1.90984	6.06561	53.6154	0	0
15	2013	Jiangxi	0.913173	0.11	6.60394	4.33073	10.3713	8.93366	3.76259	0.4904	1.70478	6.14771	53.502	0	0
15	2014	Jiangxi	0.8927	0.116	6.72143	4.94164	10.4537	8.99405	3.92711	0.5055	1.43624	6.25212	52.4857	0	0
15	2015	Jiangxi	0.879392	0.123	7.18766	4.7185	10.5112	9.04074	4.17208	0.523	1.34328	6.38017	50.2971	0	0
15	2016	Jiangxi	0.958731	0.132	7.59237	4.27667	10.6066	9.07647	4.36958	0.5399	1.35898	6.54174	47.7298	0	0
15	2017	Jiangxi	1.02037	0.143	7.6912	4.49981	10.6788	9.10442	4.56653	0.557	1.56655	6.65158	48.1247	1	0
15	2018	Jiangxi	1.18535	0.152	8.24696	3.97029	10.7671	9.13626	4.75204	0.5734	1.6561	6.72373	46.6241	1	0
15	2019	Jiangxi	1.25886	0.162	7.91462	3.89182	10.8811	9.17627	5.00133	0.5907	1.77139	6.84249	44.1879	1	0
15	2020	Jiangxi	1.36616	0.173	8.19836	3.82864	10.9485	9.19116	5.4528	0.604	1.82225	6.91478	43.1459	1	0
16	2003	Shandong	0.913091	0.097	6.11147	5.10595	9.5223	9.71865	3.96215	0.44125	0.619377	6.37531	53.5292	0	0
16	2004	Shandong	0.935458	0.102	6.23048	5.34233	9.73655	9.88449	4.31869	0.445625	0.619377	6.57948	56.3209	0	0
16	2005	Shandong	0.852855	0.108	6.31173	5.61313	9.9083	10.0925	4.58863	0.45	0.664504	6.5997	57.3997	0	0
16	2006	Shandong	0.933422	0.115	6.63857	5.23111	10.0772	10.1946	3.14415	0.461	0.591324	6.68118	57.7569	1	0
16	2007	Shandong	1.00217	0.123	7.02909	5.63479	10.233	10.2811	3.80733	0.4675	0.588356	6.73025	56.9074	0	0
16	2008	Shandong	0.948427	0.132	7.36201	6.45047	10.4068	10.3278	4.18981	0.476	0.568678	6.345	56.9714	0	0
16	2009	Shandong	0.985898	0.141	7.54062	6.39526	10.4883	10.3865	4.27583	0.4832	0.728754	6.30475	55.7631	0	0
16	2010	Shandong	0.991102	0.155	8.00537	5.6204	10.6239	10.4576	4.61195	0.497	0.780627	6.43073	54.2214	0	0
16	2011	Shandong	1.02872	0.168	8.29779	5.75574	10.765	10.5222	4.83929	0.5095	0.73917	6.58036	52.9456	1	0
16	2012	Shandong	1.01005	0.184	8.36893	5.98645	10.8545	10.5687	4.94179	0.5203	0.648101	6.65899	51.4578	1	0
16	2013	Shandong	1.1157	0.201	8.65783	5.82895	10.9488	10.4733	5.18962	0.5346	0.630633	6.76888	50.1469	1	0
16	2014	Shandong	1.06423	0.21	8.66906	5.89164	11.0167	10.5054	5.51862	0.5477	0.527933	6.83884	48.4431	1	0
16	2015	Shandong	1.3756	0.22	8.95066	5.96871	11.0693	10.5439	5.72864	0.5697	0.552699	6.92293	46.8013	1	0
16	2016	Shandong	1.62378	0.229	9.22582	5.76832	11.138	10.5642	5.98129	0.5913	0.571036	7.01894	46.077	1	0
16	2017	Shandong	1.69253	0.24	9.25999	5.86079	11.1956	10.5632	6.23762	0.6079	0.599722	7.09481	45.3545	1	0
16	2018	Shandong	1.93679	0.267	9.52632	5.76205	11.242	10.6111	6.70924	0.6146	0.631654	7.21351	43.9935	1	0
16	2019	Shandong	1.9445	0.285	9.20493	5.49306	11.1655	10.6308	7.01213	0.6186	0.712167	6.92101	39.8366	1	0
16	2020	Shandong	1.9489	0.305	9.70363	5.48894	11.1865	10.6417	7.55165	0.63	0.788736	7.1045	39.1256	1	0
17	2003	Henan	0.718425	0.068	5.15906	6.49072	8.93197	9.26813	2.95855	0.297187	1.43519	3.83803	50.3922	0	0
17	2004	Henan	0.67592	0.07	5.17048	6.37673	9.15588	9.47839	3.01161	0.301844	1.43519	4.28137	51.223	0	0
17	2005	Henan	0.50655	0.073	5.46806	5.78074	9.33666	9.59046	3.27223	0.3065	1.66986	4.61272	52.082	0	0
17	2006	Henan	0.479433	0.077	5.72685	5.51343	9.4965	9.69477	3.16674	0.3247	1.54934	4.99097	53.8142	0	0
17	2007	Henan	0.530742	0.081	6.08904	4.91998	9.68109	9.78908	3.26538	0.3434	1.53567	5.45033	55.173	0	0
17	2008	Henan	0.580912	0.085	6.43935	6.09131	9.88293	9.85094	3.23632	0.3603	1.43269	5.63513	56.9212	0	0
17	2009	Henan	0.569035	0.089	6.76157	5.70044	9.9329	9.89097	3.26957	0.377	1.80808	5.79246	56.5207	0	0
17	2010	Henan	0.62885	0.097	7.16781	5.0689	10.1042	9.97291	3.30322	0.385	1.85304	6.04711	57.276	0	0
17	2011	Henan	0.742155	0.105	7.48212	4.99721	10.2633	10.0459	3.65739	0.4057	1.89922	6.47878	57.2836	0	0
17	2012	Henan	1.01048	0.114	7.45066	4.82028	10.3577	10.071	3.68738	0.4199	1.64239	6.63979	56.3263	0	0
17	2013	Henan	1.22618	0.123	7.8144	4.59512	10.4403	9.99465	3.69486	0.436	1.53181	6.72551	55.3753	0	0
17	2014	Henan	1.14669	0.135	7.88758	5.11199	10.5206	10.0385	3.70844	0.4505	1.35314	6.82103	50.9944	0	0
17	2015	Henan	1.19506	0.142	8.13035	5.23111	10.5745	10.0502	3.80755	0.4702	1.35037	6.90968	48.4225	0	0
17	2016	Henan	1.3615	0.156	8.33519	4.96284	10.659	10.0483	4.07261	0.4878	1.48667	7.02885	47.6278	1	0
17	2017	Henan	1.5004	0.166	8.47658	4.89035	10.7509	10.0408	4.34186	0.5056	1.5259	7.05871	47.3719	1	0
17	2018	Henan	1.59934	0.174	8.99801	4.67283	10.8228	10.0283	5.00582	0.5224	1.55076	7.07721	45.8525	1	0
17	2019	Henan	1.68036	0.186	8.6477	4.3438	10.94	10.0123	5.44626	0.5401	1.57391	7.16387	43.5056	1	0
17	2020	Henan	1.68413	0.199	8.96354	5.59842	10.923	10.0321	5.93959	0.554	1.52887	7.23274	41.5937	1	0
18	2003	Hubei	0.54958	0.081	5.30827	4.97673	9.10617	8.94998	3.71965	0.428275	1.28671	4.85883	47.7734	0	0
18	2004	Hubei	0.562655	0.082	5.56452	6.92854	9.25913	9.11823	3.83233	0.430138	1.28671	5.14407	47.4597	0	0
18	2005	Hubei	0.6743	0.083	5.66988	5.63479	9.34408	9.2185	3.91562	0.432	1.30744	5.18732	43.0974	0	0
18	2006	Hubei	0.751633	0.084	5.94017	5.63835	9.49522	9.3101	3.79414	0.438	1.45112	5.27417	44.3865	0	0
18	2007	Hubei	0.776131	0.085	6.23832	5.31321	9.69314	9.40452	3.95527	0.443	1.55594	5.34866	42.9728	0	0
18	2008	Hubei	0.844694	0.094	6.55393	5.39816	9.89646	9.46069	4.14155	0.452	1.81537	5.41774	43.808	0	0
18	2009	Hubei	0.795823	0.102	6.80462	4.82028	10.0291	9.52572	4.3442	0.46	1.99623	5.52097	46.5862	0	0
18	2010	Hubei	0.569355	0.106	7.16472	5.21494	10.2366	9.62494	4.50778	0.497	1.9765	5.61373	48.6437	0	0
18	2011	Hubei	0.543825	0.109	7.40184	5.26269	10.4399	9.71591	4.83382	0.5183	1.82399	5.70597	49.999	0	0
18	2012	Hubei	0.546157	0.127	7.44366	4.89035	10.5603	9.77989	5.2801	0.5323	1.64361	5.87958	50.305	0	0
18	2013	Hubei	0.921069	0.144	7.8336	5.22036	10.6649	9.66161	5.9855	0.5451	1.48732	6.05589	49.3405	0	0
18	2014	Hubei	0.971586	0.157	7.87512	5.11199	10.761	9.70015	6.3642	0.5573	1.36294	6.18826	46.9422	1	0
18	2015	Hubei	1.01164	0.172	8.10561	5.40268	10.8328	9.70528	6.6712	0.5718	1.29126	6.32314	45.697	1	0
18	2016	Hubei	1.01973	0.19	8.3535	5.59842	10.9271	9.73211	6.80665	0.5857	1.12455	6.51143	44.8621	1	0
18	2017	Hubei	1.07173	0.198	8.4826	4.83628	11.0054	9.74975	6.9403	0.5988	1.31675	6.60974	43.5247	1	0
18	2018	Hubei	1.30897	0.19	8.85495	5.15329	11.1067	9.72209	7.09348	0.61	1.42388	6.67226	43.4098	1	0
18	2019	Hubei	1.40854	0.198	8.53503	5.26786	11.2566	9.75939	7.26532	0.6183	1.59888	6.79169	41.6743	1	0
18	2020	Hubei	1.40767	0.207	8.97132	4.15888	11.2178	9.69645	7.41807	0.629	2.60583	6.57094	39.1863	1	0
19	2003	Hunan	0.577702	0.063	5.23111	5.03044	8.92983	8.74791	3.60902	0.360938	1.50242	4.81417	38.6789	0	0
19	2004	Hunan	0.68682	0.067	5.24175	6.65415	9.1179	8.9358	3.70942	0.365469	1.50242	4.76529	39.4567	0	0
19	2005	Hunan	0.408817	0.072	5.49717	5.4161	9.25206	9.18084	3.73146	0.37	1.75827	5.13422	39.8798	0	0
19	2006	Hunan	0.450141	0.075	5.61313	4.85981	9.38849	9.26681	3.81837	0.3871	1.72708	5.33131	41.6402	0	0
19	2007	Hunan	0.471997	0.078	5.8999	4.69135	9.58135	9.36126	3.83038	0.4045	1.78863	5.51635	42.57	0	0
19	2008	Hunan	0.585806	0.085	6.30262	5.27811	9.77116	9.42184	3.86493	0.4215	1.9461	5.62817	44.2165	0	0
19	2009	Hunan	0.678358	0.092	6.50279	5.81114	9.92466	9.49785	3.7851	0.432	2.20881	5.74968	43.5477	0	0
19	2010	Hunan	0.988789	0.099	7.01302	5.03695	10.1153	9.60778	3.69113	0.433	2.07816	5.86059	45.7863	0	0
19	2011	Hunan	1.04204	0.106	7.24208	5.28827	10.3049	9.69035	3.56643	0.451	2.16215	5.98448	47.5963	0	0
19	2012	Hunan	1.05775	0.118	7.41758	5.15906	10.4187	9.7258	3.74337	0.4622	1.81938	6.13029	47.424	0	0
19	2013	Hunan	1.19114	0.131	7.7698	4.65396	10.5171	9.61039	4.34653	0.4763	1.66873	6.28991	47.0064	0	0
19	2014	Hunan	1.18218	0.141	7.77737	5.21494	10.6034	9.63672	4.58425	0.4898	1.46585	6.44669	46.166	0	0
19	2015	Hunan	0.950378	0.151	8.0356	4.86754	10.6632	9.64659	4.65453	0.5079	1.45797	6.57964	44.3247	0	0
19	2016	Hunan	0.922342	0.163	8.15306	5.3845	10.7447	9.66802	4.65994	0.527	1.51532	6.74955	42.284	0	0
19	2017	Hunan	0.800423	0.176	8.25765	5.32788	10.8109	9.69097	5.31414	0.5462	1.60032	6.88481	41.7235	1	0
19	2018	Hunan	1.06191	0.188	8.51178	5.64897	10.8771	9.65143	5.64052	0.5609	1.76109	6.97676	39.6794	1	0
19	2019	Hunan	1.13726	0.202	8.19754	4.95583	10.9602	9.68041	6.19581	0.5745	1.79537	7.12987	37.6005	1	0
19	2020	Hunan	1.22276	0.219	8.591	4.62497	11.0493	9.69726	6.60116	0.588	1.87895	7.27828	38.1453	1	0
20	2003	Guangdong	1.68765	0.149	6.24028	7.43485	9.75343	9.48031	4.38913	0.5997	0.476016	7.16193	53.6265	0	0
20	2004	Guangdong	1.84631	0.159	6.59167	5.8693	9.88873	9.62974	4.04778	0.60325	0.476016	6.71983	55.4276	0	0
20	2005	Guangdong	1.86016	0.169	6.82871	5.56068	10.1038	9.79373	4.72269	0.6068	0.540245	6.9205	50.7004	1	0
20	2006	Guangdong	1.82746	0.176	7.16549	5.43372	10.2517	9.90203	4.67311	0.63	0.488517	7.0534	51.2577	1	0
20	2007	Guangdong	1.81744	0.182	7.55119	6.03309	10.4088	10.0086	4.88915	0.6314	0.488178	7.17186	51.2768	1	0
20	2008	Guangdong	1.75358	0.199	7.83676	6.18415	10.5345	10.0637	5.30643	0.6337	0.478951	7.19381	51.5531	1	0
20	2009	Guangdong	1.76021	0.216	8.07683	6.09131	10.6254	10.1127	5.14155	0.634	0.518801	7.19626	49.1855	1	0
20	2010	Guangdong	1.82299	0.233	8.44656	6.31355	10.7085	10.2002	5.46337	0.6618	0.588681	7.22371	50.0174	1	0
20	2011	Guangdong	1.81442	0.251	8.76327	5.9162	10.8358	10.257	5.61699	0.665	0.553035	7.24985	49.7035	1	0
20	2012	Guangdong	1.85377	0.27	8.82483	5.81413	10.8985	10.28	5.89973	0.6715	0.483521	7.3042	48.5404	1	0
20	2013	Guangdong	1.96751	0.289	9.1525	5.86079	10.9825	10.257	6.27173	0.6809	0.497539	7.343	47.3385	1	0
20	2014	Guangdong	1.93256	0.3	9.18523	6.21261	11.0583	10.2953	6.02405	0.6862	0.398704	7.40893	46.3351	1	1
20	2015	Guangdong	1.98367	0.336	9.47585	6.10702	11.1199	10.3138	6.49614	0.6951	0.546768	7.42292	44.7911	1	1
20	2016	Guangdong	1.48656	0.359	9.69947	6.07764	11.212	10.3495	6.63091	0.7015	0.445522	7.34661	43.423	1	1
20	2017	Guangdong	2.07431	0.395	9.98571	6.05678	11.3014	10.3841	6.84277	0.7074	0.454417	7.34382	42.3699	1	1
20	2018	Guangdong	2.12479	0.384	10.4248	5.826	11.3669	10.4142	7.21922	0.7181	0.423736	7.37155	41.834	1	1
20	2019	Guangdong	2.14573	0.402	10.0665	5.58725	11.4529	10.4383	7.70665	0.7265	0.469915	7.32778	40.4439	1	1
20	2020	Guangdong	2.17967	0.421	10.3925	5.36598	11.3875	10.4492	8.09169	0.742	0.421068	7.39007	39.2288	1	1
21	2003	Guangxi	0.907567	0.064	4.18966	6.18208	8.69434	8.16714	1.43031	0.329363	1.52277	3.6308	36.8524	0	0
21	2004	Guangxi	0.906945	0.067	4.30406	6.44889	8.88128	8.34362	2.20827	0.332781	1.52277	3.19865	38.8018	0	0
21	2005	Guangxi	0.694643	0.069	4.55388	4.65396	9.08111	8.49056	2.24177	0.3362	1.7091	3.43549	37.0651	0	0
21	2006	Guangxi	0.67916	0.074	4.60517	5.04343	9.23951	8.59236	-0.0618754	0.3464	1.77962	3.5733	38.9057	0	0
21	2007	Guangxi	0.811001	0.079	4.89035	5.18178	9.43787	8.69908	0	0.3624	2.04926	3.95146	40.7226	0	0
21	2008	Guangxi	0.857637	0.095	5.12396	5.14749	9.61354	8.7791	0.993252	0.3816	2.07345	4.21119	42.358	0	0
21	2009	Guangxi	0.755063	0.112	5.15906	4.65396	9.68315	8.86432	0.570979	0.392	2.18732	4.25846	43.5813	0	0
21	2010	Guangxi	1.00133	0.122	5.47227	5.00395	9.91438	8.97702	1.4207	0.4	2.19221	4.1229	47.1447	0	0
21	2011	Guangxi	1.06792	0.132	5.81114	4.94876	10.1396	9.05851	1.72988	0.418	2.15192	4.18193	48.4206	0	0
21	2012	Guangxi	1.07138	0.144	6.00635	4.54329	10.2382	9.122	0.924259	0.4348	1.93106	3.85547	47.9277	0	0
21	2013	Guangxi	1.09945	0.156	6.51619	4.55388	10.3334	9.11603	1.99334	0.4511	1.72369	3.76948	47.7329	0	0
21	2014	Guangxi	1.16534	0.172	6.81344	4.74493	10.407	9.16062	2.44928	0.4654	1.65555	4.11906	46.7365	0	0
21	2015	Guangxi	1.23173	0.178	7.03966	4.51086	10.4685	9.18615	1.98924	0.4799	1.95072	4.67524	45.9291	0	0
21	2016	Guangxi	1.18328	0.181	7.28276	4.17439	10.546	9.2195	3.52607	0.4924	1.98618	4.07777	45.1677	0	0
21	2017	Guangxi	1.28237	0.187	7.30317	4.30406	10.548	9.25512	3.67427	0.5059	2.31264	4.01725	40.2243	0	0
21	2018	Guangxi	1.42751	0.203	7.6535	4.20469	10.6332	9.28943	4.11757	0.5182	2.35241	3.51087	39.6656	0	0
21	2019	Guangxi	1.55076	0.213	7.30182	4.02535	10.6681	9.3299	4.35105	0.5298	2.47716	3.06914	33.3257	0	0
21	2020	Guangxi	1.38271	0.224	7.57559	3.91202	10.6989	9.37678	4.5182	0.542	2.4986		32.0828	0	0
22	2003	Hainan	1.33198	0.104	2.3979	3.55535	9.02594	6.52758	0.182322	0.445638	1.46812	3.87306	22.5299	0	0
22	2004	Hainan	1.70861	0.11	2.48491	4.60517	9.15377	6.61	-1.66073	0.448819	1.46812	3.97443	23.4494	0	0
22	2005	Hainan	1.69145	0.115	2.30259	4.85981	9.29385	6.71198	0	0.452	1.69994	4.02591	24.6006	0	0
22	2006	Hainan	2.10604	0.117	2.63906	3.3673	9.44573	6.82486	-0.162519	0.461	1.61254	4.08948	27.341	0	0
22	2007	Hainan	2.13032	0.119	3.13549	3.17805	9.58569	6.96319	-0.314711	0.472	1.89136	4.44459	29.7773	0	0
22	2008	Hainan	2.1295	0.124	3.13549	3.58352	9.75121	7.03468	1.26976	0.48	1.97525	4.48982	29.7691	0	0
22	2009	Hainan	2.05674	0.129	3.63759	3.09104	9.86547	7.11682	-0.579819	0.4913	2.156	4.16005	26.8061	0	0
22	2010	Hainan	2.09746	0.141	3.8712	3.97029	10.0787	7.21414	1.18479	0.498	1.62022	4.62845	27.658	0	0
22	2011	Hainan	2.12426	0.153	4.17439	4.39445	10.2715	7.37815	1.24127	0.505	1.56243	4.58871	28.3233	0	0
22	2012	Hainan	2.08907	0.157	4.39445	3.93183	10.3852	7.43129	-0.562119	0.5102	1.34478	4.64054	28.1723	0	0
22	2013	Hainan	2.1114	0.162	5.24175	3.13549	10.4819	7.45008	1.35325	0.5228	1.57558	4.7197	27.6911	0	0
22	2014	Hainan	2.11879	0.163	5.10595	3.85015	10.5694	7.50659	-0.430783	0.533	1.11617	4.76789	25.0226	0	0
22	2015	Hainan	2.1324	0.165	5.22036	4.06044	10.6169	7.56941	0.783902	0.5491	1.01704	5.03417	23.6532	0	0
22	2016	Hainan	2.11151	0.18	5.60947	3.29584	10.6998	7.6039	1.23547	0.567	1.10516	4.99157	22.3515	0	0
22	2017	Hainan	2.10408	0.181	5.56834	2.89037	10.7879	7.65112	1.41342	0.5804	1.3201	5.0479	22.327	0	0
22	2018	Hainan	2.09965	0.192	6.13988	2.99573	10.8581	7.68248	1.9373	0.5913	1.42535	3.99232	22.6775	0	0
22	2019	Hainan	2.10976	0.2	6.05209	2.63906	10.9421	7.72489	2.20937	0.5937	1.39295	4.65274	20.7015	0	0
22	2020	Hainan	2.13287	0.208	6.56808	2.94444	10.9175	7.72788	3.00519	0.603	1.4369	5.34331	19.0742	0	0
23	2003	Chongqing	0.685807	0.092	4.43082	6.42325	8.88308	8.02911	4.01656	0.436862	1.82953	3.2481	43.4247	0	0
23	2004	Chongqing	0.859195	0.092	4.91998	4.82831	9.17035	8.20795	4.08799	0.444431	1.82953	3.51217	44.3177	0	0
23	2005	Chongqing	0.940882	0.093	5.1985	4.40672	9.30401	8.50571	3.57543	0.452	1.61152	3.74406	41.0071	0	0
23	2006	Chongqing	1.05134	0.097	5.39816	4.23411	9.43004	8.5883	4.01368	0.467	1.60593	4.01609	42.9884	0	0
23	2007	Chongqing	1.19303	0.102	5.75257	4.14314	9.59288	8.69063	3.67807	0.483	1.62444	4.35985	45.8968	0	0
23	2008	Chongqing	0.801323	0.108	5.87212	7.50439	9.79951	8.7753	4.13019	0.4999	1.4304	5.13753	47.7424	0	0
23	2009	Chongqing	0.759123	0.113	6.09131	4.75359	10.0398	8.85792	3.64597	0.5159	1.79369	5.44075	52.8142	0	0
23	2010	Chongqing	0.842762	0.123	6.6174	4.45435	10.2254	8.96897	4.375	0.5302	1.86642	5.32786	55.0006	0	0
23	2011	Chongqing	0.872429	0.132	7.03351	4.02535	10.4487	9.08159	4.22171	0.5502	1.56269	5.93036	55.3674	0	0
23	2012	Chongqing	0.905694	0.145	7.19519	4.41884	10.5691	9.13545	3.98935	0.5664	1.15034	5.40477	52.3698	0	0
23	2013	Chongqing	1.20903	0.157	7.4378	4.48864	10.6741	8.9933	4.50292	0.5829	1.08404	5.54758	50.5497	0	0
23	2014	Chongqing	1.20635	0.166	7.36708	4.85203	10.7758	9.0587	5.05114	0.5974	1.08818	5.56089	45.7775	0	0
23	2015	Chongqing	1.28065	0.178	7.80384	4.45435	10.8651	9.09762	4.04725	0.6147	0.913286	5.45927	44.9784	0	0
23	2016	Chongqing	1.49364	0.204	8.04911	4.8752	10.9768	9.12739	4.99172	0.6333	0.898764	5.22222	44.5246	0	0
23	2017	Chongqing	1.4873	0.205	7.99564	4.41884	11.0579	9.16377	3.93886	0.65	1.01572	5.02794	44.1942	0	0
23	2018	Chongqing	1.58407	0.202	8.26153	3.91202	11.0964	9.05451	5.2383	0.6661	1.18052	5.37104	40.9012	0	0
23	2019	Chongqing	1.67218	0.211	7.79152	3.89182	11.2362	9.09257	4.03689	0.6824	1.37051	5.09479	40.231	0	0
23	2020	Chongqing	1.62732	0.22	8.12533	3.95124	11.2667	9.09057	4.7689	0.695	1.38922	4.97617	39.9644	0	0
24	2003	Sichuan	0.781998	0.086	5.15329	5.33272	8.76686	9.12734	2.5549	0.322113	1.66664	3.87478	41.5309	0	0
24	2004	Sichuan	0.796122	0.088	5.34233	5.73334	9.00122	9.278	2.80699	0.326056	1.66664	4.06079	41.031	0	0
24	2005	Sichuan	0.988021	0.091	5.52943	5.05625	9.11163	9.37722	2.94864	0.33	1.84621	4.2858	41.5326	0	0
24	2006	Sichuan	1.03508	0.096	5.7301	4.62497	9.2635	9.47166	3.2554	0.343	1.79337	4.56746	43.7054	0	0
24	2007	Sichuan	1.0582	0.101	6.36303	4.75359	9.46444	9.562	3.41411	0.356	1.94096	4.73205	44.1806	0	0
24	2008	Sichuan	0.82036	0.107	6.45047	6.88244	9.64069	9.62543	3.77345	0.374	2.41477	5.36815	46.2976	0	0
24	2009	Sichuan	0.848887	0.114	6.74759	4.76217	9.76071	9.70025	4.00003	0.387	2.91993	5.50221	47.4294	0	0
24	2010	Sichuan	0.869768	0.121	7.28276	4.91998	9.96091	9.7921	4.0026	0.4018	2.69108	6.01093	50.4622	0	0
24	2011	Sichuan	1.34864	0.128	7.56372	4.65396	10.1709	9.88818	4.21701	0.4183	2.04715	6.41732	52.453	0	0
24	2012	Sichuan	1.13796	0.139	7.6044	4.85203	10.2958	9.93183	4.71169	0.4335	1.66443	6.4276	51.6625	0	0
24	2013	Sichuan	1.1237	0.15	8.12089	4.94164	10.3926	9.86329	5.00112	0.4496	1.54999	6.45667	51.7084	0	0
24	2014	Sichuan	1.2139	0.159	8.01533	4.97673	10.4667	9.89742	5.29356	0.4651	1.39627	6.44881	48.928	0	0
24	2015	Sichuan	1.28452	0.169	8.32482	5.59099	10.5126	9.89787	5.64304	0.4827	1.40735	6.4339	44.0822	1	0
24	2016	Sichuan	1.45802	0.182	8.61196	4.99721	10.5967	9.92143	5.70145	0.5	1.5337	6.27259	40.8353	1	0
24	2017	Sichuan	1.52614	0.193	8.65033	4.70048	10.7066	9.94626	6.00593	0.5178	1.72798	6.30443	38.7454	1	0
24	2018	Sichuan	1.62676	0.202	9.05345	4.5326	10.7972	9.89928	6.90445	0.535	1.72523	6.38548	37.6682	1	0
24	2019	Sichuan	1.68459	0.215	8.62945	4.58497	10.9291	9.94228	7.09999	0.5536	1.66378	6.45635	37.252	1	0
24	2020	Sichuan	1.75751	0.228	8.95957	4.57471	10.9704	9.9611	7.12656	0.567	1.78424	6.54233	36.1555	1	0
25	2003	Guizhou	0.350172	0.065	3.21888	3.98898	8.18952	8.61875	0.582216	0.26495	1.88882	2.39111	42.7185	0	0
25	2004	Guizhou	0.298955	0.069	3.71357	6.48463	8.34641	8.70301	0.300105	0.266825	1.88882	2.44276	44.8935	0	0
25	2005	Guizhou	0.278411	0.073	3.78419	4.14314	8.52753	8.63786	0.0487901	0.2687	2.11961	2.77607	41.7688	0	0
25	2006	Guizhou	0.304796	0.075	4.21951	3.95124	8.66337	8.72785	-0.616186	0.2746	1.97855	2.68568	42.979	0	0
25	2007	Guizhou	0.443991	0.078	4.79579	4.35671	8.84145	8.82464	-0.415515	0.2824	2.19944	2.45394	41.8786	0	0
25	2008	Guizhou	0.501865	0.083	4.97673	4.94876	9.08523	8.86559	0.71295	0.2911	2.46099	2.49192	42.2605	0	0
25	2009	Guizhou	0.472964	0.088	4.97673	4.29046	9.24077	8.93146	0.576613	0.2989	2.77104	2.21414	37.7393	0	0
25	2010	Guizhou	0.42753	0.091	5.4161	6.65801	9.48182	9.00889	2.04381	0.3381	2.59728	2.99423	39.1134	0	0
25	2011	Guizhou	0.470537	0.094	5.68698	4.31749	9.70583	9.11249	2.61374	0.3496	2.5035	3.50444	38.4846	0	0
25	2012	Guizhou	0.425721	0.104	5.7589	3.97029	9.88888	9.1981	2.26903	0.363	2.04546	3.43413	39.0756	0	0
25	2013	Guizhou	0.545546	0.115	6.33328	4.09434	10.0498	9.13766	2.91235	0.3789	1.70575	3.57566	40.5119	0	0
25	2014	Guizhou	0.541608	0.118	6.48921	4.45435	10.1825	9.18081	2.99773	0.4024	1.67335	3.35354	41.6283	0	0
25	2015	Guizhou	0.595688	0.121	6.79122	5.1358	10.3039	9.20513	3.25656	0.4296	1.7083	3.2628	39.4935	0	0
25	2016	Guizhou	0.666931	0.132	6.79906	6.18002	10.4117	9.23279	3.01749	0.4556	1.87567	4.16289	39.6505	0	0
25	2017	Guizhou	0.77	0.149	6.99577	5.73657	10.5442	9.25741	4.39123	0.4776	1.97752	4.01928	40.0872	0	0
25	2018	Guizhou	1.04411	0.141	7.47421	5.15906	10.6273	9.21393	5.14225	0.4954	2.07911	3.69545	38.8718	1	0
25	2019	Guizhou	1.10784	0.147	7.2233	4.39445	10.7458	9.25177	5.42574	0.5148	2.60434	3.84656	36.1281	1	0
25	2020	Guizhou	1.15835	0.152	7.54168	4.11087	10.7422	9.27059	5.5179	0.532	2.30319	3.4105	34.8447	1	0
26	2003	Yunnan	0.506875	0.067	4.18966	5.15906	8.64153	8.40065	3.12983	0.287325	2.00569	2.63227	43.3738	0	0
26	2004	Yunnan	0.520287	0.069	4.56435	6.9976	8.81478	8.5583	3.07084	0.291162	2.00569	2.46411	44.4061	0	0
26	2005	Yunnan	0.460898	0.07	4.57471	5.37064	8.96636	8.7035	2.76758	0.295	1.6597	2.65701	41.2556	0	0
26	2006	Yunnan	0.489122	0.07	4.64439	5.36598	9.10164	8.79794	2.11264	0.305	1.70442	3.18117	42.7432	0	0
26	2007	Yunnan	0.562424	0.071	5.1299	5.51343	9.26293	8.87244	2.27727	0.316	1.85604	3.40239	43.2598	0	0
26	2008	Yunnan	0.550003	0.075	5.1299	5.65249	9.44042	8.9241	1.61939	0.33	1.76722	3.98831	43.0008	0	0
26	2009	Yunnan	0.551742	0.079	5.59099	5.15906	9.51333	8.9912	2.32728	0.34	2.05925	4.12974	41.8579	0	0
26	2010	Yunnan	0.663438	0.085	5.77144	5.68358	9.66472	9.0681	2.38693	0.347	2.13485	4.49944	44.6208	0	0
26	2011	Yunnan	0.757054	0.091	6.14204	5.66988	9.86604	9.16328	2.46044	0.368	2.08654	4.72076	42.5084	0	0
26	2012	Yunnan	0.781733	0.1	6.32436	5.99396	10.0076	9.25279	3.81727	0.3847	1.87336	4.92856	42.8654	0	0
26	2013	Yunnan	0.72959	0.109	6.59167	6.05912	10.1394	9.21752	3.73767	0.3999	1.75334	5.04831	42.043	0	0
26	2014	Yunnan	0.856324	0.116	6.81344	5.69373	10.2133	9.25484	3.86953	0.4121	1.63373	5.11334	41.2172	0	0
26	2015	Yunnan	0.8902	0.124	6.99118	6.36647	10.2683	9.24542	3.94816	0.4293	1.76299	5.22765	39.7684	0	0
26	2016	Yunnan	0.871887	0.127	7.27031	5.99894	10.3447	9.27388	4.06492	0.4464	1.73163	4.05333	38.4771	0	0
26	2017	Yunnan	0.949782	0.142	7.43485	6.10702	10.4406	9.31389	4.43982	0.4629	2.16632	4.17469	37.8898	0	0
26	2018	Yunnan	0.993362	0.135	7.87436	6.31355	10.5223	9.3579	4.49413	0.4744	2.16294	4.24678	38.9094	0	0
26	2019	Yunnan	1.04452	0.14	7.60986	5.92426	10.7778	9.40574	4.41522	0.4867	2.34829	3.90538	34.2821	0	0
26	2020	Yunnan	1.12764	0.145	7.80466	6.38182	10.8585	9.47153	3.91102	0.501	2.42955	3.958	33.7965	0	0
28	2003	Shaanxi	1.05703	0.086	4.7362	5.09987	8.77648	8.33567	2.82138	0.366138	2.04191	3.6525	47.2596	0	0
28	2004	Shaanxi	1.05344	0.087	4.8828	6.67708	8.95635	8.47135	2.63261	0.369219	2.04191	3.77549	49.1353	0	0
28	2005	Shaanxi	0.650875	0.088	5.04343	4.29046	9.20019	8.62539	2.93916	0.3723	2.37005	3.94049	50.3115	0	0
28	2006	Shaanxi	0.776058	0.09	5.28827	4.33073	9.4041	8.72085	2.88759	0.3912	2.12239	4.30053	53.9487	0	0
28	2007	Shaanxi	1.01894	0.092	5.60212	4.21951	9.58926	8.82097	3.40685	0.4062	2.00024	4.50941	54.2385	0	0
28	2008	Shaanxi	1.03316	0.104	5.90263	5.15906	9.8117	8.91159	3.78032	0.421	1.96341	4.55543	56.078	0	0
28	2009	Shaanxi	0.904101	0.115	6.11368	4.17439	9.98451	8.99263	4.24578	0.435	2.05108	4.63683	51.8546	0	0
28	2010	Shaanxi	0.963364	0.125	6.68461	4.2485	10.2085	9.09179	4.62898	0.4576	1.80707	4.81385	53.7967	0	0
28	2011	Shaanxi	0.976692	0.135	7.07242	4.81218	10.4182	9.18613	5.37236	0.473	1.75966	5.02457	55.4302	0	0
28	2012	Shaanxi	0.969888	0.153	7.12367	4.72739	10.5601	9.27103	5.81359	0.4971	1.53113	5.2222	55.8603	0	0
28	2013	Shaanxi	1.01692	0.17	7.71244	4.95583	10.6717	9.26955	6.27905	0.5157	1.25845	5.42841	55.5408	0	0
28	2014	Shaanxi	1.02364	0.175	7.80057	5.04343	10.7564	9.32563	6.4615	0.5301	1.25561	5.54712	54.1395	0	0
28	2015	Shaanxi	1.00392	0.185	7.81561	5.17615	10.7711	9.36871	6.58178	0.5474	1.26702	5.66235	50.3951	0	0
28	2016	Shaanxi	1.15434	0.199	7.97625	4.85981	10.8399	9.40261	6.68809	0.5639	1.60117	5.80783	48.9223	0	0
28	2017	Shaanxi	1.27628	0.199	8.00503	4.43082	10.9555	9.43644	6.8254	0.5807	1.72064	5.98639	49.6962	0	0
28	2018	Shaanxi	1.39032	0.208	8.36054	4.33073	11.0584	9.46498	7.0258	0.5965	1.59451	6.11624	49.7476	0	0
28	2019	Shaanxi	1.45235	0.218	8.01797	4.44265	11.1072	9.50881	7.29121	0.6128	1.52559	6.27893	46.4493	0	0
28	2020	Shaanxi	1.3913	0.227	8.4855	4.36945	11.1018	9.51181	7.47234	0.627	1.63917	6.3671	43.3987	0	0
29	2003	Gansu	1.00156	0.066	3.93183	4.46591	8.52151	8.16766	2.04898	0.2738	3.13544	1.17187	46.5752	0	0
29	2004	Gansu	1.05457	0.07	3.7612	5.94803	8.6945	8.27071	2.48157	0.2861	3.13544	1.06363	48.6346	0	0
29	2005	Gansu	0.996294	0.074	3.98898	4.38203	8.91952	8.38199	2.84897	0.3002	3.56204	0.493683	43.3593	0	0
29	2006	Gansu	1.02473	0.08	4.20469	4.04305	9.07761	8.46444	3.06573	0.3109	3.70508	0.871938	45.8203	0	0
29	2007	Gansu	1.07309	0.085	4.45435	3.66356	9.24436	8.53882	3.26614	0.3225	3.81384	2.19419	47.3401	0	0
29	2008	Gansu	1.11605	0.089	4.7185	3.7612	9.40179	8.58417	3.39317	0.3356	4.14632	2.1849	46.3281	0	0
29	2009	Gansu	1.18651	0.092	4.45435	4.35671	9.46281	8.60915	3.57319	0.3489	4.29812	2.21414	45.0838	0	0
29	2010	Gansu	1.14546	0.092	5.14749	3.2581	9.68738	8.68662	3.76306	0.3612	4.17702	2.21253	48.1701	0	0
29	2011	Gansu	1.17662	0.093	5.52545	4.18966	9.88303	8.77891	3.96348	0.3715	3.66185	1.50877	47.3636	0	0
29	2012	Gansu	1.13593	0.104	5.69373	3.68888	9.9978	8.85467	4.29128	0.3878	3.40683	1.34987	46.0177	0	0
29	2013	Gansu	1.37324	0.115	6.07993	3.8712	10.108	8.89385	4.60507	0.405	3.07415	1.48504	45.0069	0	0
29	2014	Gansu	1.33884	0.122	6.06843	3.97029	10.1824	8.92545	4.74075	0.4228	3.1477	1.81848	42.8042	0	0
29	2015	Gansu	1.36258	0.124	6.21461	4.30406	10.1722	8.92572	4.86522	0.4424	3.16096	1.9277	36.7401	0	0
29	2016	Gansu	1.39244	0.143	6.60259	3.61092	10.2271	8.90028	5.01503	0.4607	3.06758	2.04084	34.9365	0	0
29	2017	Gansu	1.54098	0.155	6.80128	3.68888	10.2575	8.92771	5.09351	0.4812	3.07243	1.07878	34.3408	0	0
29	2018	Gansu	1.74156	0.146	7.26613	3.78419	10.3525	8.96482	5.19783	0.4969	3.43405	1.20472	33.8909	0	0
29	2019	Gansu	1.74554	0.152	6.87936	4.06044	10.4041	8.96418	5.28026	0.507	3.63101	1.73346	32.8323	0	0
29	2020	Gansu	1.80222	0.158	7.25982	3.52636	10.4911	9.00052	5.45172	0.522	3.75737	1.81183	31.6306	0	0
30	2003	Qinghai	1.38933	0.085	1.09861	3.89182	8.89247	7.02349	-0.18633	0.3818	5.18473	2.63821	47.2207	0	0
30	2004	Qinghai	1.52224	0.079	1.60944	4.57471	9.06021	7.21847	0.24686	0.3853	5.18473	2.92439	48.7536	0	0
30	2005	Qinghai	1.59683	0.073	1.09861	3.17805	9.21481	7.42079	0.165514	0.3925	6.53414	3.08145	48.7024	0	0
30	2006	Qinghai	1.41991	0.075	1.79176	3.63759	9.37263	7.55139	0.904218	0.3926	6.38606	3.08751	51.6163	0	0
30	2007	Qinghai	1.45264	0.077	2.56495	2.48491	9.565	7.64732	1.66771	0.4007	6.29451	3.16008	53.3148	0	0
30	2008	Qinghai	1.30221	0.082	2.83321	4.09434	9.76359	7.73156	2.04122	0.4086	5.80666	2.72649	55.0581	0	0
30	2009	Qinghai	1.26957	0.086	3.13549	3.95124	9.87581	7.76139	2.14007	0.419	6.3941	2.68694	53.2087	0	0
30	2010	Qinghai	1.68893	0.094	3.13549	2.99573	10.0906	7.85099	2.43449	0.4472	7.25542	2.69633	55.1402	0	0
30	2011	Qinghai	1.78157	0.102	3.2581	3.21888	10.2929	8.06747	2.82376	0.4622	7.23749	2.39017	58.3786	0	0
30	2012	Qinghai	1.69139	0.108	3.63759	3.13549	10.4097	8.16737	2.9601	0.4785	5.87042	2.56417	57.6877	0	0
30	2013	Qinghai	1.72508	0.114	4.09434	3.4012	10.5153	8.2343	3.29175	0.4929	4.85434	1.75859	57.3194	0	0
30	2014	Qinghai	1.75113	0.127	3.71357	3.63759	10.5884	8.29205	3.37074	0.5084	4.59349	1.12413	53.5883	0	0
30	2015	Qinghai	1.66921	0.127	4.8828	3.21888	10.6274	8.327	3.84759	0.5167	4.66979	1.23128	49.9497	0	0
30	2016	Qinghai	1.68795	0.136	5.03044	2.99573	10.6812	8.32142	4.04165	0.5355	5.91548	-0.0070006	48.5903	0	0
30	2017	Qinghai	1.91357	0.138	5.28827	3.66356	10.693	8.34332	4.21538	0.5545	5.30571	0.213178	44.2852	0	0
30	2018	Qinghai	1.95187	0.144	5.8944	3.49651	10.7725	8.38115	4.37399	0.5727	5.66091	-1.22032	43.5239	0	0
30	2019	Qinghai	1.91995	0.151	5.70044	3.68888	10.7992	8.35114	2.20827	0.5878	5.81725	1.54151	39.1021	0	0
30	2020	Qinghai	1.97279	0.158	6.02587	3.33221	10.836	8.33094	2.35707	0.601	4.88458	0.565466	38.0433	0	0
31	2003	Ningxia	0.419726	0.042	2.99573	3.82864	8.80852	7.60829	0	0.410488	3.90713	1.78498	49.8261	0	0
31	2004	Ningxia	0.0976771	0.043	2.70805	4.20469	8.97208	7.75028	0.24686	0.416644	3.90713	2.3366	52.0083	0	0
31	2005	Ningxia	0.767949	0.044	2.89037	2.94444	9.23396	7.83838	0.34359	0.4228	4.52724	2.44671	46.3999	0	0
31	2006	Ningxia	1.00616	0.05	3.4012	3.17805	9.37983	7.94796	-0.634878	0.43	4.0282	2.39799	49.2191	0	0
31	2007	Ningxia	1.40727	0.056	3.3673	3.29584	9.59213	8.0318	-0.415515	0.4402	4.32163	2.5593	50.812	0	0
31	2008	Ningxia	1.03842	0.057	3.3673	3.09104	9.79211	8.08001	-0.116534	0.4498	4.26027	2.12866	52.9117	0	0
31	2009	Ningxia	1.02808	0.058	3.73767	2.77259	9.98861	8.12789	-0.10536	0.461	4.7598	2.27213	48.9407	0	0
31	2010	Ningxia	1.12809	0.06	3.82864	3.04452	10.1984	8.21097	0	0.479	4.50475	1.70171	48.9989	0	0
31	2011	Ningxia	1.19668	0.062	4.36945	3.7612	10.4056	8.37016	1.37118	0.4982	3.54671	2.56854	50.24	0	0
31	2012	Ningxia	1.23767	0.074	4.43082	3.63759	10.5022	8.4256	1.06815	0.5115	2.82067	2.62277	49.5184	0	0
31	2013	Ningxia	1.21942	0.085	5.03044	3.49651	10.5869	8.47241	0.357674	0.5284	2.47367	2.21644	49.315	0	0
31	2014	Ningxia	1.15725	0.099	5.27811	3.66356	10.6415	8.50633	1.15688	0.5482	2.26621	1.73667	48.7351	0	0
31	2015	Ningxia	1.04876	0.08	5.40717	3.4012	10.6875	8.59508	1.25846	0.5698	2.47776	2.45179	47.3801	0	0
31	2016	Ningxia	1.10287	0.103	5.9135	3.49651	10.762	8.62909	1.39872	0.5874	2.2375	2.82416	46.9748	0	0
31	2017	Ningxia	0.950242	0.088	6.18621	3.46574	10.835	8.77755	1.89762	0.6095	2.70519	3.04572	45.8993	0	0
31	2018	Ningxia	0.97751	0.099	6.58893	3.29584	10.8985	8.86785	2.49403	0.6215	2.33292	2.65252	44.5393	0	0
31	2019	Ningxia	0.999616	0.103	6.30628	3.29584	10.9008	8.9422	2.70136	0.6363	2.37281	2.8525	42.2763	0	0
31	2020	Ningxia	1.07447	0.107	6.54965	2.77259	10.9065	8.97853	2.82197	0.65	2.578	2.93335	41.0391	0	0
32	2003	Xinjiang	1.2872	0.052	4.06044	5.03695	9.17988	8.33726	2.48823	0.3439	2.07367	1.19719	42.4391	0	0
32	2004	Xinjiang	1.26849	0.053	4.00733	6.50279	9.32358	8.49896	2.59077	0.3515	2.07367	1.33693	45.9091	0	0
32	2005	Xinjiang	1.40128	0.053	4.00733	5.45532	9.48098	8.61368	2.07944	0.3715	2.40893	1.3481	44.7275	0	0
32	2006	Xinjiang	1.39729	0.054	4.35671	5.31812	9.61581	8.70736	2.02946	0.3794	2.81482	2.11513	47.9204	0	0
32	2007	Xinjiang	1.38314	0.056	4.38203	5.39363	9.74091	8.79117	1.96991	0.3915	2.22485	2.25182	46.7634	0	0
32	2008	Xinjiang	1.29922	0.06	4.67283	4.7185	9.89812	8.86353	2.00148	0.3964	2.29783	2.57989	49.644	0	0
32	2009	Xinjiang	1.12608	0.064	4.82028	5.01728	9.90058	8.92606	0.19062	0.3985	2.62741	2.69158	45.115	0	0
32	2010	Xinjiang	1.20441	0.066	5.34711	3.93183	10.128	9.02283	1.50851	0.4301	2.82002	2.77532	47.672	0	0
32	2011	Xinjiang	1.22649	0.067	5.47227	4.11087	10.3118	9.20296	1.47705	0.4354	2.57438	3.0744	48.803	0	0
32	2012	Xinjiang	1.23854	0.071	5.53339	4.00733	10.4281	9.37851	1.68454	0.4422	2.24616	3.24851	46.388	0	0
32	2013	Xinjiang	1.55593	0.075	6.00881	4.40672	10.5335	9.52018	1.09861	0.4494	1.82637	3.39419	45.0462	0	0
32	2014	Xinjiang	1.69137	0.081	6.1181	4.47734	10.6127	9.61086	1.03674	0.4679	1.66135	3.2432	42.5835	0	0
32	2015	Xinjiang	1.79428	0.083	6.42162	4.07754	10.5975	9.65829	1.10856	0.4878	2.22403	3.33874	38.5681	0	0
32	2016	Xinjiang	1.77136	0.088	6.6107	3.71357	10.6106	9.69904	1.45395	0.5042	2.42954	3.28165	37.794	0	0
32	2017	Xinjiang	1.75498	0.089	6.76964	4.06044	10.7131	9.76376	1.75094	0.519	2.62454	2.58342	39.7988	0	0
32	2018	Xinjiang	1.94343	0.093	7.04229	4.21951	10.8092	9.78098	1.36609	0.5401	2.50904	2.60881	40.3553	0	0
32	2019	Xinjiang	1.95217	0.097	6.64898	3.52636	10.9019	9.82499	2.05668	0.5551	2.49113	3.12825	35.2685	0	0
32	2020	Xinjiang	2.05735	0.101	7.0579	3.4012	10.8892	9.85163	2.71536	0.565	2.58841	2.70128	34.3861	0	0
